# Supplementary material for: Characterization of a Novel TtLEA2 Gene From Tritipyrum and Its Transformation in Wheat to Enhance Salt Tolerance
Source: Front Plant Sci. 2022 Apr 4;13:830848. doi: 10.3389/fpls.2022.830848 (PMC9014267; doi:10.3389/fpls.2022.830848)
Supplement: Supplementary file 3 [file Data_Sheet_1.XLSX]

## Sheet: Table S1
TABLE S1 | Primers used in the experiment
Primer role	Forward primers	Reverse primers
TtLEA2-1 amplification	ActagggtctcGcaccATGGCGCAGCTGATGGACAAGGC	ActagggtctcTcgccGAACAGGTCGGAGAGCGTGGGGA
PCR identification of transformant	CACGGGGGACTCTTGCCACC	GACACGCTGAACTTGTGG
18S	TCGGGATCGGAGTAATGA	TTCGCAGTTGTTCGTCTT

## Sheet: Table S2
TABLE S2 | LEA proteins in wheat
No.	Protein ID
LEA 1-1	TraesCS7D02G049200.1
LEA 1-2	TraesCS7A02G065100.1
LEA 1-3	TraesCS7D02G059700.1
LEA 1-4	TraesCS7D02G059600.1
LEA 1-5	TraesCS7D02G049100.1
LEA 1-6	TraesCS4A02G440200.1
LEA 1-7	TraesCS7A02G053900.1
LEA 2-1	TraesCS5B02G139500.1
LEA 2-2	TraesCS5B02G144300.1
LEA 2-3	TraesCS2A02G593300.1
LEA 2-4	TraesCS1A02G125700.1
LEA 2-5	TraesCS2A02G218400.1
LEA 2-6	TraesCS4D02G092200.1
LEA 2-7	TraesCS4D02G124700.1
LEA 2-8	TraesCS6D02G137600.1
LEA 2-9	TraesCS4A02G192400.1
LEA 2-10	TraesCS1B02G251100.1
LEA 3-1	TraesCS1A02G230800.1
LEA 3-2	TraesCS3B02G428100.1
LEA 3-3	TraesCS1D02G231400.1
LEA 3-4	TraesCS3D02G390100.1
LEA 4-1	TraesCS1B02G381200.1
LEA 4-2	TraesCS1D02G369300.1
LEA 4-3	TraesCS1B02G381500.1
LEA 4-4	TraesCS1A02G364000.1
LEA 4-5	TraesCS1B02G381400.1
LEA 4-6	TraesCS1D02G369500.1
LEA 4-7	TraesCS1D02G369700.1
LEA 4-8	TraesCS1B02G381800.1
LEA 4-9	TraesCS1D02G369800.1
LEA 4-10	TraesCS1B02G381700.1
LEA 4-11	TraesCS1A02G364300.1
ELA 5-1	TraesCS1B02G237600.1
ELA 5-2	TraesCS1A02G224500.1
ELA 5-3	TraesCS1B02G237400.1
ELA 5-4	TraesCS1D02G225900.1
ELA 5-5	TraesCS3D02G149400.1
ELA 5-6	TraesCS1D02G226000.1
ELA 5-7	TraesCS1A02G224200.1
ELA 5-8	TraesCS1A02G224600.1
LEA 6-1	TraesCS5D02G266700.1
LEA 6-2	TraesCS5B02G257700.1
SMP-1	TraesCS4D02G273900.1
SMP-2	TraesCS5B02G018300.1
SMP-3	TraesCS5B02G018900.1
SMP-4	TraesCS5D02G395600.1
DHN-1	TraesCS6D02G332500.1
DHN-2	TraesCS5B02G426800.1
DHN-3	TraesCS6B02G383600.1
DHN-4	TraesCS5D02G433300.1
DHN-5	TraesCS7B02G484900.1
DHN-6	TraesCS6D02G332600.1
DHN-7	TraesCS6A02G350300.1
DHN-8	TraesCS7A02G560000.1
DHN-9	TraesCS7D02G549900.1
DHN-10	TraesCS6D02G332600.1
DHN-11	TraesCS5B02G426700.1

## Sheet: Table S3
TABLE S3 | Sequencing data and predicted results of potentially interacting-proteins with TtLEA2-1
No.	Sequence ID	Length (bp)	Predicted result by BLAST analysis	Identities
1	XR_005142845.1	740	T. dicoccoides uncharacterized LOC119292067 (LOC119292067), transcript variant X5, misc_RNA	580/583 (99%)
2	XM_037581531.1	535	T. dicoccoides probable apyrase 3 (LOC119304351), transcript variant X2, mRNA	379/381 (99%)
3	XM_037579058.1	979	T. dicoccoides ETHYLENE INSENSITIVE 3-like 3 protein (LOC119302041), mRNA	418/576 (73%)
4	XM_020322626.2	998	Aegilops tauschii subsp. strangulata S-adenosylmethionine synthase 1 (LOC109763766), mRNA	760/760 (100%)
5	XM_037592288.1	998	T. dicoccoides glutamine synthetase-like (LOC119317792), mRNA	918/928 (99%)
6	XM_020338808.2	998	Ae. tauschii subsp. strangulata uric acid degradation bifunctional protein TTL (LOC109780227), transcript variant X1, mRNA	915/923 (99%)
7		999	No significant similarity found
8	XM_020340878.2	999	Ae. tauschii subsp. strangulata protein SRC2 (LOC109782277), mRNA	876/930 (94%)
9	XM_037630273.1	998	T. dicoccoides chitinase 4-like (LOC119364754), mRNA	922/936 (99%)
10	X56781.1	1102	T. aestivum 1a-17 gene for HBP-1a (leucine zipper type transcription factor)	616/658 (94%)
11	XM_037563643.1	998	T. dicoccoides 40S ribosomal protein Sa-2-like (LOC119284523), mRNA	903/920 (98%)
12	XM_037563643.1	998	T. dicoccoides 40S ribosomal protein Sa-2-like (LOC119284523), mRNA	915/917 (99%)
13	XM_020338808.2	998	Ae. tauschii subsp. strangulata uric acid degradation bifunctional protein TTL (LOC109780227), transcript variant X1, mRNA	871/932 (93%)
14	AK449245.1	899	T. aestivum mRNA, clone: tplb0026i01, cultivar Chinese Spring	759/759 (100%)
15	XM_020340878.2	1118	Ae. tauschii subsp. strangulata protein SRC2 (LOC109782277), mRNA	897/978 (92%)
16	XM_037623634.1	552	T. dicoccoides 40S ribosomal protein S20 (LOC119356651), mRNA	385/397 (97%)
17		774	No significant similarity found
18	XM_037620472.1	998	T. dicoccoides 40S ribosomal protein Sa-2-like (LOC119353792), mRNA	863/892 (97%)
19	XM_020314869.2	998	Ae. tauschii subsp. strangulata FKBP12-interacting protein of 37 kDa (LOC109755997), mRNA	776/795 (98%)
20	AK448184.1	998	T. aestivum mRNA, clone: tplb0050b16, cultivar Chinese Spring	914/933 (98%)
21	XM_037625954.1	712	T. dicoccoides histone H2A.2.2 (LOC119360208), mRNA	584/591 (99%)
22		979	No significant similarity found
23		979	No significant similarity found
24	XM_020340878.2	998	Ae. tauschii subsp. strangulata protein SRC2 (LOC109782277), mRNA	871/921 (95%)
25	XM_037619955.1	796	T. dicoccoides stress-related protein-like (LOC119353355), mRNA	629/631 (99%)
26	XM_037627772.1	999	T. dicoccoides GDSL esterase/lipase At2g23540-like (LOC119362529), mRNA	927/951 (97%)
27	XM_037563643.1	896	T. dicoccoides 40S ribosomal protein Sa-2-like (LOC119284523), mRNA	741/742 (99%)
28	XM_020340878.2	998	Ae. tauschii subsp. strangulata protein SRC2 (LOC109782277), mRNA	890/935 (95%)
29	AK446347.1	979	Triticum aestivum mRNA, clone: whkv12j05, cultivar Chinese Spring	896/931 (96%)
30	XR_002231657.2	979	Ae. tauschii subsp. strangulata uncharacterized LOC109757909 (LOC109757909), transcript variant X2, misc_RNA	812/872 (93%)
31	XM_037567547.1	528	T. dicoccoides 40S ribosomal protein S20 (LOC119287935), mRNA	374/376 (99%)
32	XM_037616978.1	998	T. dicoccoides protein SRG1-like (LOC119348966), mRNA	899/920 (98%)
33	AK448184.1	998	T. aestivum mRNA, clone: tplb0050b16, cultivar Chinese Spring	923/929 (99%)
34	XM_020295141.2	662	Ae. tauschii subsp. strangulata putative cysteine-rich receptor-like protein kinase 20 (LOC109735937), transcript variant X2, mRNA	383/412 (93%)
35	XM_020334938.1	998	Ae. tauschii subsp. tauschii expansin-B6-like (LOC109776289), mRNA	903/931 (97%)
36	XM_037564592.1	1153	T. dicoccoides uric acid degradation bifunctional protein TTL-like (LOC119285345), transcript variant X3, mRNA	747/749 (99%)
37	XM_037632392.1	999	T. dicoccoides FT-interacting protein 3-like (LOC119366629), mRNA	924/945 (98%)
38	XM_037594579.1	998	Triticum dicoccoides uncharacterized LOC119320505 (LOC119320505), transcript variant X2, mRNA	925/956 (97%)
39	XM_037629077.1	574	T. dicoccoides probable serine/threonine-protein kinase At1g01540 (LOC119363698), transcript variant X2, mRNA	262/263 (99%)
40	XM_020320794.2	717	Ae. tauschii subsp. strangulata uncharacterized LOC109761983 (LOC109761983), mRNA	500/503 (99%)
41	XM_020305119.2	998	Aegilops tauschii subsp. strangulata suppressor of mec-8 and unc-52 protein homolog 2 (LOC109746007), mRNA	917/933 (98%)
42	XM_037617044.1	998	T. dicoccoides dolichyl-diphosphooligosaccharide-protein glycosyltransferase subunit STT3A (LOC119349032), mRNA	921/926 (99%)
43	XM_020310636.2	991	Ae. tauschii subsp. strangulata dirigent protein 22 (LOC109751751), mRNA	475/509 (93%)
44	XR_005173757.1	979	T. dicoccoides uncharacterized LOC119363093 (LOC119363093), transcript variant X4, ncRNA	578/701 (82%)
45	XM_037620472.1	998	Triticum dicoccoides 40S ribosomal protein Sa-2-like (LOC119353792), mRNA	860/862 (99%)
46	XM_037574670.1	998	T. dicoccoides probable leucine-rich repeat receptor-like protein kinase At5g49770 (LOC119296268), mRNA	924/930 (99%)
47	XM_020295141.2	672	Ae. tauschii subsp. strangulata putative cysteine-rich receptor-like protein kinase 20 (LOC109735937), transcript variant X2, mRNA	383/412 (93%)
48	XM_037559258.1	998	T. dicoccoides BTB/POZ and TAZ domain-containing protein 3-like (LOC119277905), transcript variant X1, mRNA	926/932 (99%)
